# Supplementary material for: Methodological strategies for linking superordinate life goals (values) and daily activities: a cross-sectional online study of adolescents
Source: Front Psychol. 2026 Mar 17;17:1685340. doi: 10.3389/fpsyg.2026.1685340 (PMC13036117; doi:10.3389/fpsyg.2026.1685340)
Supplement: Supplementary file 1 [file Data_Sheet_1.zip]

Archive with 5 entries (5 files):
- Supplemental Table 3 Smart Activities.docx
- Supplemental Table 4 Social Activities.docx
- Supplemental Table 5 Talented Activities.docx
- Supplemental Table 1 Helpful Activities.docx
- Supplemental Table 2 Creative Activities.docx
